# Supplementary material for: Jasminum sambac Cell Extract as Antioxidant Booster against Skin Aging
Source: Antioxidants (Basel). 2022 Dec 6;11(12):2409. doi: 10.3390/antiox11122409 (PMC9774971; doi:10.3390/antiox11122409)
Supplement: Supplementary file 1 [file antioxidants-11-02409-s001.zip]

Archive with 1 entries (1 files):
- antioxidants-2067736-supplementary.pdf
